# Supplementary material for: A genetic screen in Drosophila reveals an unexpected role for the KIP1 ubiquitination-promoting complex in male fertility
Source: PLoS Genet. 2020 Dec 30;16(12):e1009217. doi: 10.1371/journal.pgen.1009217 (PMC7802972; doi:10.1371/journal.pgen.1009217)
Supplement: S1 Table — Total RNA was extracted from male and female heads, bodies and relevant reproductive organs and used for cDNA synthesis. Primer pairs as indicated in S2A Fig were used for RT-PCR and the data was summarized in table form. n/a: not applicable. See Material and Methods for details. (XLSX) [file pgen.1009217.s009.xlsx]

## Sheet: Sheet1
			Head		Body		Testis		Ovary
			wildtype	Z2-5905	wildtype	Z2-5905	wildtype	Z2-5905	wildtype	Z2-5905
	Transcript A	Male	–	+	–	+	–	–	n/a
		Female	–	+	–	+	n/a		–	+
	Transcript B	Male	–	–	–	–	+	unspliced	n/a
		Female	–	–	–	–	n/a		–	–
	Transcript C	Male	+	–	+	–	+	–	n/a
		Female	+	–	+	–	n/a		+	–
