# Supplementary material for: A genetic screen in Drosophila reveals an unexpected role for the KIP1 ubiquitination-promoting complex in male fertility
Source: PLoS Genet. 2020 Dec 30;16(12):e1009217. doi: 10.1371/journal.pgen.1009217 (PMC7802972; doi:10.1371/journal.pgen.1009217)
Supplement: S1 Data — (XLSX) [file pgen.1009217.s010.xlsx]

## Sheet: Fig1 G
wild-type	Amo1	dKpc2Z2-5905	dKpc2Z2-5905;GR	dKpc2Z2-5905/Df	dKpc2Z2-5905/Df;GR	dKpc2Z2-5905/Df;GR-v5
125	5	0	100	0	148	77
133	2	0	129	0	134	75
102	5	0	125	0	101	102
108	2	0	98	0	156	45
121	3	0	119	0	95	65
121	1	0	117	0	111	93
134	0	0	139	0	108	89
120	7	0	104	0	115	56
103	4	0	75	0	87	82
106	8	0	130	0	103	80
98	6		80		89
125	1				120
					97

## Sheet: Fig2 F
dKpc2	dKpc2;TR
0	142
0	141
0	119
0	111
0	145
0	205
0	60
0	100
0	141
0	67
0
0
0
0

## Sheet: Fig4 H
bam-GAL4	UAS-dKpc1RNAi	bam-GAL4/UAS-dKpc1RNAi	dKpc158549/TM3	dKpc158549	dKpc1PE
108	121	0	35	0	193
114	79	0	112	0	17
99	71	0	27	0	34
70	135	0	35	0	194
101	70	0	56	0	191
108	116	0	50	0	64
100	134	0	31	0	156
113	112	0	50	0	172
84	119	0	25	0	174
65	133	0	92	0	148
130	90	0	112	0
95		0	93	0
		0	101	0
			91	0
			103
			101

## Sheet: S6_fig E
dKPC158549/Df	dKPC1 PE/Df
0	144
0	122
0	146
0	162
0	131
0	129
0	131
0	146
0	85
0	171
	137

## Sheet: S7_fig B
dKpc1 PE	dKpc1 58549
1	3.1
1	4.2
1	4.93
1	4.74
